# Supplementary material for: The Effect of Concentration, Temperature, and pH on the Formation of Hyaluronic Acid–Surfactant Nanohydrogels
Source: Gels. 2023 Jun 29;9(7):529. doi: 10.3390/gels9070529 (PMC10379036; doi:10.3390/gels9070529)
Supplement: Supplementary file 1 [file gels-09-00529-s001.zip]

Archive with 1 entries (1 files):
- gels-2449457-supplementary.pdf
